# Supplementary material for: Investigating Liquid–Liquid Phase Separation in Lung Adenocarcinoma to Improve Prognostic Accuracy and Treatment Efficacy
Source: J Cell Mol Med. 2025 Aug 22;29(16):e70807. doi: 10.1111/jcmm.70807 (PMC12372984; doi:10.1111/jcmm.70807)
Supplement: Supplementary file 13 — Table S1: jcmm70807‐sup‐0013‐TableS1.xlsx. [file JCMM-29-e70807-s010.xlsx]

## Sheet: Sheet1
Gene
4E-T
A2M
AAK1
Aak1
AARS
AARS2
AATF
AATF
ABCF1
ABCF3
ABRACL
ABT1
ABT1
ACAA1
ACAD10
ACAP1
ACBD5
ACLY
Acp65Aa
Acsl1
ACSL3
Acsl3
ACSL4
ACSL6
ACT2
ACT8
ACTB
ACTB
ACTBL2
ACTC1
ACTG1
ACTG2
Actg2
ACTL6A
ACTL6B
ACTN1
Actn1
ACTR1A
ACTR1B
Actr1b
Actr2
ACTR3
ACTR3
Actr3
Adad1
Adad2
ADAR
ADAR
ADARB1
ADARB2
ADD1
Add1
ADK
ADRM1
AEBP2
AEN
AEP1
AFG3L2
Afg3l2
AGAP2
Agap2
AGO1
Ago2
AGO3
AGO4
AGP31
AHCTF1
AHI1
AHL4
AHSA1
AIFM3
AIMP2
ain-1
AJUBA
AK2
AK3
AK4
Akap1
AKAP11
AKAP12
AKAP13
AKAP17A
Akap4
AKAP8L
AKAP9
Akap9
AKIRIN2
AKR1A1
AKR1B1
AKR1B10
AKR1B15
AKR1C1
AKR1C2
AKR1C3
AKR1C4
AKR1D1
AKR1E2
Akt1
AL4
ALB
ALDH16A1
ALDH18A1
ALDH1A1
ALDH1A2
ALDH1A3
ALDH1B1
ALDH2
ALDH3A2
ALDH5A1
ALDH6A1
Aldoart1
ALDOC
Aldoc
ALG13
alg-5
Alk
ALMS1
Alms1
ALS2
ALT1
ALYREF
Alyref
Alyref2
AMDHD2
AMPD2
ana1
ana2
ANAPC1
ANAPC10
ANG
ANK1
Ank1
ANKHD1
ANKRD17
ANKRD26
ANKRD30B
Ankrd34b
ANKRD54
ANLN
ANP32E
ANXA1
ANXA10
ANXA11
ANXA2
ANXA2
ANXA4
ANXA6
ANXA7
AP1B1
Ap1b1
AP1M1
AP2A1
Ap2a1
AP2A2
Ap2a2
AP2B1
AP3D1
APC
Apc
APEX1
APEX1
API5
APOA1
APOBEC3F
APOBEC3G
APOD
Apoe
App
AQP11
AQR
Arc
ARCN1
ARF1
Arf6
ARFGEF2
ARG1
ARHGAP35
ARHGEF10
Arhgef12
ARHGEF2
Arhgef2
ARHGEF7
ARL2
ARL3
ARL6IP4
ARL8A
Arl8a
ARL8B
ARMC6
ARPC1A
Arpc1a
ARPC1B
ARPC1B
ARPC2
ARPC2
Arpc2
ARPC3
Arpc3
ARPC4
Arpc4
ARPC5L
Arpc5l
ARRB2
ASCC1
ASCC3
asl
asp
ASPM
Aspm
Asx
Asz1
At1g06760
At1g15480
At1g26530
At1g29250
At1g48610
At1g56660
At1g60730
At3g23300
At3g53650
At3g62530
At4g12600
At4g14160
At4g24860
At4g25900
At5g02240
At5g07340
At5g13850
At5g15980
At5g17000
At5g20160
At5g44380
At5g65350
ATAD2
Atad3
ATAD3A
ATAD3B
ATAD3C
ATF4
ATG3
ATIC
ATJ3
ATM
ATMIN
ATP1A1
Atp2a1
ATP2B1
Atp2b1
ATP2B2
ATP2B3
ATP2B4
Atp2b4
ATP2C1
ATP5F1A
ATP5F1A
Atp5f1a
ATP5F1B
ATP5F1B
Atp5f1b
ATP5F1C
Atp5f1c
ATP5F1D
ATP5IF1
Atp5pd
ATP6V0A1
ATP6V1A
Atp6v1b1
ATP6V1B2
ATP6V1C1
Atp6v1c1
ATP6V1E1
Atp6v1e1
Atp6v1f
ATP6V1G1
ATP6V1G3
ATP6V1H
Atr
ATRIP
ATRX
ATXN2
Atxn2
aurA
AURKA
AURKB
AURKC
AVIL
AXIN2
AZGP1
AZIN1
Baalc
BAG4
BAIAP2
Baiap2
BANF1
BARD1
BAZ1B
BBS1
BBS4
Bbs4
BBS5
BBS7
BCAS1
Bcas1
BCAS2
BCCIP
BCL2
BCLAF1
BCOR
BCORL1
BCS1L
BEAF-32
Bgn
BicC
BICC1
BIRC5
birc5b
BLOC1S2
BMS1
Bnc2
BOP1
BOP1
BRAF
BRAT1
BRCA2
BRD7
BRF1
BRIX1
BRIX1
BRSK1
Brsk2
bru1
BTF3
BTF3L4
BTG3
BUB3
buc2l
BUD13
BUD23
BYSL
BYSL
BZW1
BZW2
C19orf53
C1orf131
C1QBP
C20orf27
C24H18orf21
C2CD3
C2orf42
C3orf49
C7orf50
C8orf59
CACYBP
CAD
Caf1
CALML5
CALR
CALR3
calypso
CAMK2B
Camk2g
CAMKK2
CAMSAP1
CanB
CAND1
CAND2
CAP1
Cap1
CAPG
CAPN5
Capn5
CAPNS1
Caprin1
CAPZA2
Capza2
CARHSP1
CARM1
Casc3
CASK
Cask
Casp2
CASP3
CBFB
CBR4
CBX3
CBX4
CBX5
CBY1
Cby1
CC2D1A
Cc2d1a
CCAR1
CCAR1
CCDC106
CCDC110
CCDC116
CCDC124
CCDC137
CCDC140
Ccdc141
CCDC185
CCDC34
CCDC36
Ccdc47
CCDC59
CCDC77
CCDC85B
CCDC85C
CCDC86
CCDC88A
Ccdc88a
CCDC9B
ccf-1
CCHCR1
CCNA1
CCNA2
CCNB1
CCNE2
CCNF
CCNG2
CCNL1
CCP110
CCR4
CCSAP
Ccsap
CCT2
Cct2
CCT3
Cct3
CCT4
Cct4
CCT5
Cct5
CCT6A
CCT6B
Cct6b
CCT7
Cct7
CCT8
Cct8
CCT8L2
CD3EAP
CD3EAP
CD81
CDC14A
CDC14B
CDC16
CDC20
Cdc20
Cdc25a
CDC25B
CDC25C
CDC27
CDC37
Cdc42
CDC5L
CDC73
CDCA4
CDCA7L
CDCA8
CDH13
CDK1
CDK1
CDK11B
Cdk12
CDK13
CDK2
CDK3
CDK5
Cdk5
CDK5RAP2
Cdk5rap2
CDK5RAP3
Cdkl5
CDKN1A
CDKN2A
CDKN2AIP
CDKN3
CDV3
CEBPZ
CEBPZ
CELF1
CELF2
Celf2
CELF5
CELF6
CENPA
CENPB
Cenp-C
CENPF
CENPJ
Cenpv
CEP104
CEP112
Cep120
CEP131
CEP135
Cep135
Cep135
CEP152
CEP162
CEP164
CEP170
Cep170
CEP19
CEP192
CEP250
CEP290
Cep290
CEP295
CEP350
CEP41
CEP44
CEP55
CEP57
CEP63
CEP68
CEP70
CEP72
CEP76
CEP78
CEP83
CEP85
CEP85L
CEP89
CEP95
CERKL
CETN1
Cetn1
CETN2
Cetn2
CETN3
Cetn3
Cetn4
CFD
CFL1
CFL2
CG3326
CHAMP1
chb
CHCHD3
Chchd3
CHD1
CHD3
CHD4
CHD5
CHD7
CHEK1
Chek1
CHEK2
Chek2
CHLRE_01g034400v5
CHLRE_01g039300v5
CHLRE_06g259150v5
CHLRE_06g269050v5
CHLRE_06g294450v5
CHLRE_12g560950v5
CHLRE_16g680900v5
CHMP1A
Chmp1a
Chmp2a
CHMP3
CHMP6
Chmp6
CHORDC1
CHP1
CHUK
CIB1
CIP2A
Cirbp
CISD2
CIT
Cit
CKAP2
CKAP5
Ckap5
Clamp
CLASP1
Clasp1
CLASP2
CLEC2D
CLIC1
CLIC2
CLIC3
CLIC4
CLIC5
CLINT1
Clip1
CLIP-190
CLIP2
CLIP3
CLK2
CLNS1A
CLPP
CLPTM1
Clstn1
CLTB
Cltb
CLTC
CLTCL1
Cmas
CML12
CMSS1
CMTR2
CNBP
Cnbp
cnn
CNN2
CNOT1
CNOT10
CNOT11
CNOT2
CNOT3
CNOT4
CNOT6
CNOT6L
CNOT7
CNOT8
CNOT9
CNTLN
Cntln
CNTRL
Cntrl
CNTROB
COBL5
Coil
coil
COMMD3-BMI1
COMT
COPA
Copa
COPB1
COPB2
COPS2
COPS3
COPS4
COPS5
COPS6
COPS7A
COPS7B
COPS8
COPZ1
COPZ2
CORO1B
CORO1C
CP
Cp110
CP29A
CPEB1
CPEB3
CPEB4
CPS1
CPSF6
CPSF7
CPVL
CRABP1
CRAMP1
CRB3
CRKL
crm
CRMP1
Crmp1
CROCC
CRWN3
CRYAA
CRYAB
CS
CSE1L
CSF1R
CSN1S1
CSNK1A1
Csnk1a1
CSNK1D
Csnk1d
CSNK1E
Csnk1e
Csnk2a1
CSNK2A2
Csnk2a2
CSNK2B
CSP2
CSP41a
CSPP1
CSRP1
CSTB
CSTF1
CTBP1
Ctbp1
CTCFL
CTDSPL2
CTNNA2
Ctnna2
CTNNB1
Ctnnb1
CTNNBL1
CTNNBL1
CTNND1
ctp
CTPS1
CTPS2
CTTN
CTTNBP2NL
Cul1
CUL3
CUL4B
cup
CUSTOS
CUTC
CWC22
CXorf56
Cyb5b
CYB5R1
CYB5R2
CYB5R3
CYBA
CYC1
Cyc1
CycB
CYCS
CYFIP2
Cyfip2
cyk-3
CYLD
Cyld
CYP20A1
D1Pas1
Daam1
DAB2IP
DAPK3
DARS
DARS2
DAW1
Daxx
dazap1
DAZAP2
DAZL
DCAF12
DCAF13
dcap-1
dcap-2
DCD
DCLK2
DCP1
DCP1B
DCP2
DCTN1
Dctn1
DCTN1-p150
DCTN2
Dctn2
DCTN3
Dctn3
DCTN5-p25
DCTPP1
DCX
DDB1
DDIT4
DDOST
Ddost
Ddx1
DDX10
DDX10
DDX11
DDX17
DDX17
Ddx17
DDX18
DDX19A
DDX21
DDX21
DDX23
DDX24
DDX24
Ddx25
DDX27
DDX27
DDX28
DDX31
DDX31
DDX39A
DDX39B
DDX3X
DDX3Y
Ddx4
DDX41
DDX42
DDX43
DDX46
DDX47
DDX47
DDX49
DDX49
DDX5
DDX5
Ddx5
DDX50
DDX50
DDX51
DDX51
DDX52
DDX52
DDX53
DDX54
DDX54
DDX55
DDX56
DDX56
DDX58
DEK
del
DENR
deps-1
DERA
DES
Des
DGCR8
Dgkz
dgt6
Dhc64C
DHX15
DHX15
Dhx15
DHX29
DHX30
Dhx30
DHX33
DHX37
DHX37
DHX57
DHX58
DHX8
DHX9
DHX9
Dhx9
Diaph3
DICER1
DIEXF
DIMT1
DIMT1
DIS3L
DIS3L2
DISC1
DIXDC1
DJ1A
DKC1
DLAT
Dlat
DLD
DLG1
Dlg1
DLG3
Dlg3
DLGAP1
DLGAP3
Dlgap3
Dlgap5
DLST
Dlst
DMKN
DNAAF4
DNAJA1
Dnaja1
DNAJA2
Dnaja2
DNAJA3
Dnaja3
DNAJA4
DNAJB1
Dnajb1
DNAJB13
DNAJB14
Dnajb3
DNAJB4
DNAJB5
Dnajb5
DNAJB6
Dnajb6
DNAJC11
Dnajc11
DNAJC13
DNAJC17
DNAJC7
DNAJC8
dnc-2
DNM1
Dnm1
DNM1L
DNM2
Dnm2
DNMT1
DNTTIP2
DNTTIP2
DONSON
DPPA2
DPPA5
DPYSL2
Dpysl2
DPYSL3
DRG2
drh-3
DROSHA
DRP2A
DSC1
DSG1
DSP
DST
Dst
DSTN
DTL
DTNA
Dtna
DTX3L
DUSP11
DUSP23
DVL3
dwg
DYNC1H1
DYNC1I1
DYNC1I2
Dync1i2
DYNC1LI1
DYNC1LI2
DYNLL1
Dynll1
DYNLL2
Dynll2
DYNLRB1
DYNLRB2
DYRK1B
DZIP1
DZIP3
E(z)
EAF2
EBNA1BP2
EBNA1BP2
ECPAS
Ecpas
Edc3
EDF1
EED
EEF1A1
EEF1A1
Eef1a1
EEF1A2
Eef1a2
Eef1b
EEF1B2
EEF1D
Eef1d
EEF1E1
EEF1G
Eef1g
Eef2
EFHC1
EFTUD2
ego-1
EHD1
EHD2
EHD3
EHD4
Ehd4
EIF1
EIF1AX
EIF1AY
EIF1B
EIF2A
Eif2a
EIF2B4
EIF2S1
EIF2S2
EIF2S2
Eif2s2
EIF2S3
Eif2s3y
Eif3a
EIF3F
EIF3H
EIF3J
EIF3K
EIF3L
EIF3M
eIF4A
Eif4a1
EIF4A3
EIF4A3
Eif4a3
Eif4e
EIF4E2
Eif4g1
EIF4G2
EIF4G3
EIF4H
EIF5A2
EIF5AL1
EIF5B
EIF6
ELAC2
ELAVL2
ELAVL3
ELAVL4
Elavl4
ELOA
ELOA2
ELOA3B
ELOVL1
ELOVL7
ELP2
Emc10
EMC2
Emc2
Emd
EMG1
EMG1
ENO1
ENO2
ENO3
ENOX1
ENTPD1
EPB41
EPB41L2
Epb41l2
Epn2
EPPK1
EPS15L1
Eps15l1
Eps8
ERAL1
ERBIN
Erbin
ERCC2
Erh
ERLIN2
Erlin2
esc
ESF1
ESF1
ESM1
ESPL1
Espn
ESYT1
ESYT2
ESYT3
ETFA
EVI5
Ewsr1
EXLA3
EXOC4
EXOC7
EXOSC1
EXOSC1
EXOSC10
EXOSC2
EXOSC2
EXOSC3
EXOSC3
EXOSC4
EXOSC4
EXOSC5
EXOSC5
EXOSC6
EXOSC7
EXOSC7
EXOSC8
EXOSC8
EXOSC9
EXOSC9
exu
EZR
Ezr
F27K7.11
F5
F8
FABP5
Fabp9
FAHD1
FAM107A
Fam107a
FAM110A
FAM110B
FAM110C
FAM120A
FAM120A
FAM120B
FAM120C
Fam120c
Fam131b
FAM133B
FAM136A
FAM161A
FAM168A
FAM168B
FAM192A
FAM193A
FAM193B
FAM204A
FAM207A
FAM50A
FAM53A
FAM53B
FAM76B
Fam76b
FAM83H
FAM98B
FAM9B
FANCA
FARSB
Farsb
FASTK
FASTKD1
FASTKD2
FASTKD5
Fau
FBL
fbl
FBL
Fbl
FBRSL1
FBXL18
FCF1
FDPS
feo
Fes
FEZ1
FGF2
FGFR1
FGFR1OP
FGFR2
FGFR3
FGFR4
FHL1
FHL2
FIGN
FKBP1B
Fkbp1b
FKBP4
FLII
FLNC
FMC1
FMNL3
Fmnl3
Fmr1
FNDC3B
FNIP1
FOPNL
FOS
FOSL1
FOSL2
FOXH1
FRG1
FRMD8
FRYL
FSCB
FSCN1
FSD1
Fsd1
FTCD
FTSJ3
FTSJ3
FUBP1
FUBP3
FUS
FXR1
Fxr1
FXR2
FYTTD1
fzr
FZR1
fzy
G6PD
GABARAPL2
Gabarapl2
GAL
gammaTub23C
GANAB
GANC
GAPDH
Gapdh
GAR1
GARS
GAS7
GATA1
GATD3A
GBP2
GCA
GCN1
Gcn1
GDI1
Gdi1
GDI2
Gem2
GEN1
GFL
GFM1
GFPT1
GIGYF1
GIGYF2
GIMAP5
Gipc1
GIT1
Git1
gld-1
gld-2
gld-3
gld-4
glh-2
glh-3
Gli3
GLO1
GLOD4
GLRX3
gls-1
GLUL
Glul
GMNN
GNAI1
Gnai1
GNAI2
Gnai2
GNAI3
Gnai3
Gnat1
GNB2
GNL3
GNL3
GNL3L
GNL3L
GOLGA2
Golga2
GOLGA4
GOLGB1
GOSR1
GOT2
GPATCH2
GPATCH4
GPD2
Gpd2
GPI
gpr-1
gpr-2
GPRIN1
Gprin1
GPRIN2
Gprin3
GPS1
GPSM2
GPX4
Gpx4
GRB7
GRF1
Grip84
Grip91
GRK5
GRPEL1
GRPEL2
GRSF1
GRWD1
GRWD1
GSDMA
GSE1
GSK3A
Gsk3b
GSN
GSPT1
GSPT2
GSTA1
GSTA2
GSTA3
GSTA4
GSTA5
GSTF2
GSTF5
GSTF7
GSTO1
GSTO2
GSTP1
GTF2B
GTF2E2
GTF2F1
GTF2F2
GTF2H1
GTF2H2
GTF2H2
GTF2H4
GTF2I
GTF3C2
GTPBP4
GTPBP4
gus
gw
H1F0
H1FNT
H1FX
H1FX
H2AFJ
H2AFV
H2AFY
H2AFY
H2AFZ
H2AFZ
H3F3B
HABP4
Habp4
HADH
HADHA
HAGH
HAP1
HAUS2
HAUS8
Hax1
HBEGF
HDAC1
Hdac11
HDAC2
HDAC6
HDAC8
HDG6
HDLBP
HEATR1
HEATR1
HECTD3
HELZ
HELZ2
HEPH
HEPHL1
HERC2
HHIPL2
HIBCH
HIF1A
HIF3A
HINT1
HINT2
HIP1
HIPK2
HIRA
His2Av
HIST1H1A
HIST1H1B
HIST1H1C
HIST1H1C
Hist1h1c
Hist1h1d
HIST1H1E
HIST1H1E
HIST1H2AA
HIST1H2AC
HIST1H2AD
Hist1h2af
HIST1H2AJ
HIST1H2AM
HIST1H2BD
HIST1H2BI
HIST1H2BK
HIST1H2BL
HIST1H2BM
Hist1h3i
HIST1H3J
Hist2h2aa2
HIST2H2AA4
HIST2H2AB
HIST2H2AC
HIST2H3D
HIST3H2A
HIST3H3
HLTF
HMGA1
HMGB1
HMGB2
HMGB3
HMGB4
HMGB5
HMGN1
HMGN1
HMGN4
HMMR
HMOX2
Hnrnpa0
Hnrnpa1
Hnrnpa2b1
Hnrnpa3
HNRNPAB
Hnrnpab
HNRNPC
HNRNPCL1
Hnrnpd
Hnrnpdl
HNRNPF
Hnrnpf
Hnrnph1
HNRNPK
HNRNPK
Hnrnpk
HNRNPL
HNRNPLL
HNRNPM
Hnrnpm
HNRNPR
HNRNPU
Hnrnpu
HNRNPUL1
Homer3
HOOK2
Hook2
HOOK3
Hook3
HOPX
HP1BP3
HP1BP3
Hp1bp3
hpo
Hrb27C
HSD17B10
HSD17B12
Hsd17b12
HSD17B4
HSD17B4
Hsd17b4
HSF1
HSF2
HSP70-15
Hsp83
HSP90-2
HSP90AA1
Hsp90aa1
Hsp90ab1
HSPA1B
HSPA1L
HSPA1L
Hspa1l
Hspa2
HSPA4
Hspa4
HSPA4L
Hspa5
HSPA6
HSPA8
Hspa8
HSPA9
Hspa9
HSPD1
Hspd1
HSPE1
HSPE1
HSPH1
Hsph1
HTT
HUNK
HYOU1
IARS
Ibf1
Ibf2
IBTK
ID1
IDH2
IDH3A
Idh3a
IDH3B
IDH3G
ife-1
IFFO2
Ift20
Ift80
Ift81
IFT88
IGF2BP2
IGF2BP3
Igf2bp3
IGFBP4
IGLL5
IK
IKBKB
IKBKG
IKZF5
ILF2
ILF2
ILF3
Ilf3
ILK
IMDH3
IMP3
IMP4
IMP4
IMPA1
IMPA3
INCENP
INO80B
INO80E
IPO4
Ipo4
Ipo5
IPO7
IPO8
IPPK
IQCB1
IQCN
IQGAP1
ISG20L2
ISG20L2
IST1
ITGB1
ITK
IVNS1ABP
JARID2
JMJD1C
JPT2
JTB
jub
JUN
KANK2
KARS
Kars
Kat14
Kat60
KATNA1
KATNB1
KAZN
KCTD12
KCTD6
KDM1A
KDM2A
KDM3A
KDM3B
KHDRBS1
Khdrbs1
KHDRBS2
KHDRBS3
KIAA0232
KIAA0355
KIAA0391
KIAA0513
KIAA0586
KIAA0753
KIAA1107
KIF11
KIF13B
KIF14
KIF15
Kif17
Kif19A
KIF20B
KIF23
KIF2A
Kif2a
KIF2B
KIF2C
Kif2c
KIF3A
KIF3B
KIF5A
KIF5B
KIF5C
Kif5c
KIFC1
KIN
KIR2DL3
KIT
KIZ
KLC1
KLF4
Klp10A
klp-18
Klp59D
klp-7
KMT2A
KNAT4
knl-2
KNOP1
KPNA1
Kpna1
KPNA2
Kpna2
KPNA3
KPNA4
KPNA5
KPNA6
KPNA7
Kpnb1
KRI1
KRIT1
Krit1
KRR1
KRR1
KRT1
KRT10
KRT17
KRT18
KRT7
KRT8
KTN1
Ktn1
L1TD1
LAMTOR5
LANCL1
LAP3
LARP1
LARP1B
LARP4
LARP4B
LARP7
LARP7
LAS1L
LAS1L
LASP1
Lasp1
LATS1
LATS2
Lats2
LBHD1
LCA5
LCK
LCP1
LDHA
Ldha
Ldhc
LDLRAP1
LEC
LEMD3
LETM1
Letm1
LGALS7B
LHCB4.1
LhcI-1
LhcI-2
LIG1
LIG3
LIMA1
LIMK1
LIMK2
LIN28A
LIN28B
lin-5
lis-1
Lk6
LLP
LLPH
LMNA
LMNA
LMNB1
LMNB2
LMO4
lok
LONP1
LPP
LRFN5
LRPPRC
LRRC24
LRRC59
LRRC59
LRRCC1
Lrrfip1
LRRK1
LRRK2
Lsm10
LSM12
LSM14B
LSM2
LSM3
LUC7L
LUC7L2
LUC7L3
LUZP1
LYAR
LYAR
Lyar
LYST
LYZ
LZTS2
Lzts2
MACF1
MAD1L1
MAD2L1
MAD2L2
MAEA
MAEL
Mael
MAGEA4
MAGEB2
MAGED1
MAGED2
MAGI1
MAGOH
MAGOHB
Magohb
MAK16
MANF
MAP1A
Map1b
MAP1LC3A
Map1lc3a
MAP1S
Map1s
MAP2
MAP2K1
Map2k1
MAP2K2
Map2k2
MAP3K11
MAP3K21
MAP4
MAP4
MAP4K4
MAP6
Map60
MAP9
MAPK1
Mapk1
MAPK10
MAPK11
Mapk14
MAPK4
Mapk6
MAPKAPK5
MAPRE1
Mapre1
MAPRE2
MAPRE3
Mapre3
Mapt
MARCKS
Marcks
MARF1
MARK2
MARK4
Mark4
MARS
mars
Marveld1
MAT1A
MAT2A
Matr3
mats
MBD3
MBNL1
MBNL2
MBS2
MCCC2
Mccc2
MCM2
Mcm2
MCM3
MCM3
Mcm3
MCM4
Mcm4
MCM5
Mcm5
MCM6
MCM6
Mcm6
MCM7
Mcm7
MCPH1
MCRIP1
MCRIP2
MCRS1
MCTS1
MCU
Mcu
MDF20.10
MDH1
Mdh1
MDH2
Mdh2
MDM2
Mdm2
MDN1
MDN1
ME2
MEAF6
MED10
MED21
meg-4
mei-1
METAP1
METAP1
METAP1D
METAP2
METTL1
METTL22
METTL2B
mex-1
mex-3
MEX3A
MEX3B
MEX3C
MEX3D
MFAP1
MFHAS1
MIB1
MINDY3
mira
MKI67
MKI67
MKKS
Mkks
MKNK1
MKRN2
MLH1
MLH3
MLKL
MMP14
MMRN2
MMTAG2
MOB1A
MOB1B
Mob4
Moe
MORF4L1
Mos
MOV10
MPHOSPH10
MPHOSPH10
MPHOSPH6
MPLKIP
Mps1
MRE11
MRM1
MRM2
MRM3
MROH7-TTC4
MRPL11
MRPL12
MRPL17
MRPL19
MRPL20
MRPL3
MRPL4
MRPL40
MRPL43
MRPL47
MRPS15
MRPS26
MRPS27
MRPS31
MRPS7
MRPS9
MRRF
MRTO4
msd1
MSF3.10
MSH6
MSI2
MSI3
MSI5
MSN
msps
Mtco2
MT-CO2
MTDH
Mtdh
MTERF3
MTFR1L
MTHFD1
Mthfd1
MTHFD1L
Mthfd1l
MTHFD2
MTHFD2L
Mtor
MTPAP
MTPN
MTREX
MTUS1
MTX1
Mtx1
MTX2
MTX3
mud
Mx1
MXD3
MYB
MYBBP1A
MYBBP1A
MYCBP
MYEF2
Myef2
MYH10
Myh10
MYH9
Myh9
MYL6
MYO1C
Myo1c
MYO1D
Myo1d
MYO1F
MYO5A
Myo5a
MYO6
Myo6
Mzt2
N4BP2
NAB2
NACC1
NAGK
Nanos2
NAP1L1
NAP1L4
NAPB
Napb
NAT10
NAT10
NAXE
NBDY
NBN
Nbn
NCAPD3
NCAPG2
NCBP1
ncd
NCL
NCL
Ncl
Ncln
NCOA4
NDC80
NDE1
Nde1
Ndel1
NDNF
NDRG1
Ndufa13
NDUFA2
Ndufa2
NDUFA5
NDUFA9
Ndufa9
NDUFB7
NDUFS1
NDUFS3
NDUFS8
NDUFV2
Ndufv2
NEDD1
NEDD1
Nedd1
NEDD9
NEFL
NEIL1
NEK2
Nek2
Nek2
NEK6
NEK7
NEK8
Nek8
NELFE
NEPRO
NEU4
NEURL1
NEURL4
NEXN
NFAT5
NFX1
NFYA
NGDN
NGDN
NHLRC1
NHP2
NIFK
Nin
NINL
Ninl
NIP7
NIP7
NIPBL
NKAPD1
NKAPL
NKRF
NKRF
NLE1
NMD3
NME1
Nme1
NME2
NME3
NME4
NOA1
NOB1
NOC2L
NOC2L
NOC3L
NOC3L
NOC4L
NOC4L
NOL10
NOL10
NOL11
NOL11
NOL12
NOL6
NOL6
NOL7
NOL8
NOL8
NOL9
NOLC1
NOLC1
NOM1
NOM1
[truncated: 1,599 more rows]
