# Supplementary material for: Investigating Liquid–Liquid Phase Separation in Lung Adenocarcinoma to Improve Prognostic Accuracy and Treatment Efficacy
Source: J Cell Mol Med. 2025 Aug 22;29(16):e70807. doi: 10.1111/jcmm.70807 (PMC12372984; doi:10.1111/jcmm.70807)
Supplement: Supplementary file 14 — Table S2: jcmm70807‐sup‐0014‐TableS2.xlsx. [file JCMM-29-e70807-s006.xlsx]

## Sheet: Sheet1
Gene
A2M
AK4
ANLN
ASPM
ATAD2
ATIC
AURKA
AURKB
BIRC5
BOP1
BZW2
CCNB1
CCNF
CCT3
CCT5
CDC20
CDC25C
CDCA8
CDK1
CDKN3
CENPA
CENPF
CEP55
CPS1
DCAF13
DTL
ESPL1
FANCA
FGF2
HMGA1
HMMR
HSPE1
IGF2BP3
KIF11
KIF14
KIF15
KIF23
KIF2C
KIFC1
KLF4
KPNA2
KRT17
KRT8
LDHA
LMNB1
MAD2L1
MAPK4
MCM2
MCM4
MCM6
MKI67
MRM1
MTHFD2
NCAPG2
NDC80
NEK2
NME1
NME4
ORC1
PFKP
PKP3
PLK1
PLK4
PRC1
PRKCE
PTTG1
RACGAP1
RFC4
RGCC
SFN
SLC2A1
SORD
SPAG5
SPDL1
STIL
TIMM8A
TROAP
TTK
UHRF1
